# Supplementary material for: Mycobacterium PPE31 Contributes to Host Cell Death
Source: Front Cell Infect Microbiol. 2021 Apr 13;11:629836. doi: 10.3389/fcimb.2021.629836 (PMC8078103; doi:10.3389/fcimb.2021.629836)
Supplement: Supplementary file 6 [file Table_1.xlsx]

## Sheet: Sheet1
Table S1 primer used in this study
Mm-ppe31-UP-5F	ACTAGT GTGGCTTCCGGCTTGAAAG
Mm-ppe31-UP-3R	CGCAGATTTCCCCGCAGAGATCTCGCTGGCTTCTTTCTCTACC
Mm-ppe31-DO-5F	GGTAGAGAAAGAAGCCAGCGAGATCTCTGCGGGGAAATCTGCG
Mm-ppe31-DO-3R	ACTAGT GACCAGCATTACAGTTTCACC
Rv-ppe31-1200bp-5F BamHI	CG GGATCC A CTTGACTTCGCCACGCTAC
Rv-ppe31-1200bp-5F(ACE) BamHI	CG GGATCC CTTGACTTCGCCACGCTAC
Rv-ppe31-1200bp-HA-3R HindIII	CAC AAGCTT TCAGGCGTAGTCCGGCACGTCGTACGGGTACCCGGCGGCGGGCGGT
Mm-ppe31+1-sgRNA-5F	GGGACGTGCGGAATTGATTTCGGG
Mm-ppe31+1-sgRNA-3F	AAACCCCGAAATCAATTCCGCACG
Mm-ppe31+2-sgRNA-5F	GGGACGGCGCGGATGCCGAAGTGT
Mm-ppe31+2-sgRNA-3F	AAACACACTTCGGCATCCGCGCCG
Mm-ppe31+3-sgRNA-5F	GGGAATATTCCCGAACGGCACGCC
Mm-ppe31+3-sgRNA-3F	AAACGGCGTGCCGTTCGGGAATAT
TNF-α 5F	ATGCCTCAGTCCAAGTCCCGGA AG
TNF-α 3R	TCACATCACCGAGCACGAAGA
IL-6 5F	GATTACTGCT CTGGCTCCTAGC
IL-6 3R	GACTCATCGTAC TCCTGCTTGC
β-actin 5F	ACACTGTGCCCATCTACGAG
β-actin 3R	ATGTCACGCACGATTTCCC
Rv ppe31-LL-5F	TTTTTTTTCCATAAATTGG CTGGACCTGAAGGTCGTC
Rv ppe31-LL-3R	TTTTTTTTCCATTTCTTGG CATACGCGCCGAGTTGATTTC
Rv ppe31-RR-5F	TTTTTTTTCCATAGATTGG GTATGGCTTCCGCCCCAAC
Rv ppe31-RR-3R	TTTTTTTTCCATCTTTTGG CGACGGATTGGTCGTTTGC
Mm sigA 5F	CGGGCCGCAAAAACAACAGG
Mm sigA 3R	AGCGGTGTCCAGATTGGCGT
Mm ppe31-212bp-5F	CCGTAGAGGCCCAATACTGC
Mm ppe31-212bp-3R	AGTGTTGGAAGACGCCAGTC
